# Supplementary material for: Proteome-Wide Structural Computations Provide Insights into Empirical Amino Acid Substitution Matrices
Source: Int J Mol Sci. 2023 Jan 2;24(1):796. doi: 10.3390/ijms24010796 (PMC9821064; doi:10.3390/ijms24010796)
Supplement: Supplementary file 1 [file ijms-24-00796-s001.zip]

Archive with 1 entries (1 files):
- ijms-2050031-supplementary.pdf
